# Supplementary material for: Rapid digital pathology of H&E-stained fresh human brain specimens as an alternative to frozen biopsy
Source: Commun Med (Lond). 2023 May 30;3:77. doi: 10.1038/s43856-023-00305-w (PMC10229595; doi:10.1038/s43856-023-00305-w)
Supplement: Supplementary file 1 — Supplementary Data 1 [file 43856_2023_305_MOESM1_ESM.xlsx]

## Sheet: Sheet1
Supplementary Data 1 The-RFP decisions and the respective comments from the pathologist in the non-interventional clinical study (diagnostic).
Specimen ID	Comments from pathologist	Decision
0a4cadbe28071404514f74c41c7fcadc	High cellular density	Tumor
	Clear nuclear atypia
1b607b96a1b49bf7c66f30fcc8917284	The cellular density in some regions seems high. However, cells show normal architecture/distribution.	Normal
1fe9eb372b53780ce4252eeee817576b	The cellular density was little bit high; however, no relative change to indicate pathological process.	Normal
4e7abc23a7cb388b1567071abb1e3f0f	Cellularity is extremely high, and suspected inflammatory reaction	Tumor
	Clear cellular irregularity
	Suspected necrotic area
8b528b6c95d7efd992f5aac96fdd9e79	Cellularity seems abnormal and some necrotic areas are observed	Tumor
8dd463500cb1a01a80f52c693c00501a	Least sign of nuclear atypia	Normal
	Cells show typical architectures/patterns (that indicates a normal characteristic)
8debec74855f59345aa4776eae548570	Low cellularity	Normal
	No nuclear atypia
28e40f887c2ca1f4eca1af21d71ba9da	High cellularity	Tumor
	Clearly observed abnormal enlarged tumor cells
29a48d764dde8d6efe17131d2d1d9226	Low cellularity	Normal
	No nuclear atypia
31f6f0245e9abc022a5dca05443d16da	Low cellularity	Normal
	No nuclear atypia
69da4d5143a33fe0506d7766fde42014	Showed irregularity and hypercellularity	Tumor
	Nuclear pleomorphism & enlargement
82da21907d7cfb088a63b7e0aa655289	Suspected necrotic area	Tumor
	High cellularity
	Some nuclei with atypical shapes
533fa007b853bd81a2236fd5766cde05	Some obvious/typical architectures/patterns (seems normal)	Normal
	No clear indication of anomalies
212882e666fad5b4ce5ad8f3b2237347	Low cellularity	Normal
	No nuclear atypia
19703006bd61b5ce45b1726aca5c3479	Show abnormality and lots of vessels with thicker walls (seems not typical)	Tumor
	Suspected microvascular proliferation
e32d1ab5ccc55729c34cee9f5fd42521	Clear tumor characteristics (clear nuclear atypia, abnormal vessel)	Tumor
1b16339840dfbed64ce844999693eede	Low cellular density	Normal
	No nuclear atypia
3b5af7d19608020a26292cdb63ea7f97	High cellular density	Tumor
	Clear nuclear atypia
3c8ab561a9b2c88eba9410194fca01b7	High cellular density	Tumor
	Clear nuclear atypia
4bcba75da01233bffb68c852a5647aa4	Low cellular density	Normal
	No nuclear atypia
5eb13f514e32aca912846764f93d27dd	Low cellular density	Normal
	No nuclear atypia
06e16033b9fb42176de8b5b8f4fe748d	Low cellular density	Normal
	No nuclear atypia
7ac3c7f653ca1bce0afabb6ea1832245	Low cellular density	Normal
	No nuclear atypia
8a1a4948b3dbee719e03f5f6dd0c3cbb	High cellular density	Tumor
	Clear nuclear atypia
8dac3799dde22f42debe20307acf4050	High cellular density	Tumor
	Clear nuclear atypia
	Microvascular proliferation
	Suspected necrosis
10c35f7d2faabb4534cfff684110e35e	Low cellular density	Normal
	No nuclear atypia
10d005d43db844180318df4baa7c05df	Low cellular density	Normal
	No nuclear atypia
13d4a5fa1c80cc1023b5bcceaafe1320	High cellular density	Tumor
	Clear nuclear atypia
	Abnormal vessels
43ffc7052b8b36187e2eee421aaf3cab	Low cellular density	Normal
	No nuclear atypia
59eaf6a9caa880dcaf7dd9e742ffa2be	Low cellular density	Normal
	No nuclear atypia
68bf40d4db9dbe34824ea00c1ead89ed	High cellular density	Tumor
	Clear nuclear atypia
	Atypical cells on vessels
079f83036d139cbb6ce4a8795d4255c2	High cellular density	Tumor
	Clear nuclear atypia
	Abnormal vessels
264d732e38860ec4d065dc3576eaaeaf	Low cellularity	Normal
	No nuclear atypia
657fa80b6c9dc90ea9470c7238ead80a	High cellularity	Tumor
	Clear nuclear atypia
	Suspected glomeruloid microvascular proliferation
950d7c63af9baa7c8734f40b8e172a2f	Low cellularity	Normal
	No nuclear atypia
1392dc5b219f6f253325b33fd8730521	Low cellularity	Normal
	No nuclear atypia
6854eb069fa451a84f41ad3206ee5bae	High cellularity	Tumor
	Clear nuclear atypia
	Abnormal vessel
67666bc924198c77742320c4a7b1c482	Low cellularity	Normal
	No nuclear atypia
0994646eff248f826bf973a30b79fa2f	High cellularity	Tumor
	Nuclear atypia
	Abnormal vessel
a0fad09b73f39d03a33e1180f7987a9e	Low cellularity	Normal
	No nuclear atypia
a2fad2fef120e56d65907dd5b2efdd78	High cellularity	Tumor
	Clear nuclear atypia
	Abnormal vessels
	Suspected necrosis
c3d1b30e5f564fd4431a960ae6fc2060	Low cellularity	Normal
	No nuclear atypia
c3e92d59ce801e4ccc91c8be7ea5a6da	High cellularity	Tumor
	Clear nuclear atypia
	Abnormal vessels
c9c3e7d1baea07540dc4055a6369766c	High cellularity	Tumor
	Clear nuclear atypia
	Abnormal vessels
d3d0b44c6e6f290b0b6675ab019e87b5	Low cellularity	Normal
	No nuclear atypia
eeff482b6e306c06def6d6dedf832d5c	High cellularity	Tumor
	Clear nuclear atypia
f513c71c5135a7dcf54a983864b3b65d	Low cellularity	Normal
	No nuclear atypia
f21997885fac336626856c4f36ad8774	High cellularity	Tumor
	Clear nuclear atypia
fa6242d30233fa37599a2be17e4e17e2	High cellularity	Tumor
	Clear nuclear atypia
fad39c563aac08448562107addc7fe2c	High cellularity	Tumor
	Clear nuclear atypia
	Abnormal vessels
